# Supplementary material for: Vancomycin Use in Children and Neonates across Three Decades: A Bibliometric Analysis of the Top-Cited Articles
Source: Pathogens. 2021 Oct 18;10(10):1343. doi: 10.3390/pathogens10101343 (PMC8537673; doi:10.3390/pathogens10101343)
Supplement: Supplementary file 1 [file pathogens-10-01343-s001.zip]

Archive with 3 entries (3 files):
- Supplementary material/Supplementary 1 - retrieved articles list.xls
- Supplementary material/Supplementary 2 - First quartile Infectious Diseases ranked journals list.xlsx
- Supplementary material/Supplementary 3 - First quartile Pediatrics ranked journals list.xlsx
