# Supplementary material for: Vancomycin Use in Children and Neonates across Three Decades: A Bibliometric Analysis of the Top-Cited Articles
Source: Pathogens. 2021 Oct 18;10(10):1343. doi: 10.3390/pathogens10101343 (PMC8537673; doi:10.3390/pathogens10101343)
Supplement: Supplementary file 1 [file pathogens-10-01343-s001.zip › Supplementary material/Supplementary 1 - retrieved articles list.xls]

## Sheet: savedrecs
Country	Authors	Reference in text	Article Title	Source Title	Journal Area	Times Cited	ICU setting: 1 yes, 0 no	Population: 0 general, 1 neonates, 2 children	Topic	Publication type		First Author (0 F, 1 M)	Last Author (0 F, 1 M)
UK	Polk	7	ANAPHYLACTOID REACTIONS TO GLYCOPEPTIDE ANTIBIOTICS	Clinical Microbiology and infection	Infectious Diseases	62	0	General/ adults and children	Adverse reactions	Guidelines and Reviews		1	1
USA	Le	6	Adverse drug reactions among children over a 10-year period	Pediatrics	Pediatrics	100	0	Children	Adverse reactions	Original Article		0	0
UK	Wilson	8	Comparative safety of teicoplanin and vancomycin	INTERNATIONAL JOURNAL OF ANTIMICROBIAL AGENTS	Infectious Diseases	51	0	General/ adults and children	Adverse reactions	Original Article		1	1
USA	Kronman	12	Antibiotic Exposure and IBD Development Among Children: A Population-Based Cohort Study	Pediatrics	Pediatrics	190	0	Children	Healthcare epidemiology	Clinical trial		1	0
USA	Nelson, Melissa U.; Gallagher, Patrick G.	11	Methicillin-Resistant Staphylococcus aureus in the Neonatal Intensive Care Unit	seminars in perinatology	Pediatrics	37	ICU setting	Neonates	Healthcare epidemiology	Guidelines and Reviews		0	1
USA	Carey, Alison J.; Saiman, Lisa; Polin, Richard A.	10	Hospital-acquired infections in the NICU: Epidemiology for the new millennium	Clinics in Perinatology	Pediatrics	54	ICU setting	Neonates	Healthcare epidemiology	Original Article		0	1
Australia and New Zealand	McMullan, BJ; Bowen, A; Blyth, CC; Van Hal, S; Korman, TM; Buttery, J; Voss, L; Roberts, S; Cooper, C; Tong, SYC; Turnidge, J	9	Epidemiology and Mortality of Staphylococcus aureus Bacteremia in Australian and NewZealand Children	JAMA PEDIATRICS	Pediatrics	36	0	Children	Healthcare epidemiology	Original Article		1	1
USA	Rybak	1	The pharmacokinetic and pharmacodynamic properties of vancomycin	Clinical Infectious Diseases	Infectious Diseases	385	0	General/ adults and children	PK PD	Guidelines and Reviews		1	1
UK	Grimsley	13	Pharmacokinetics and dose requirements of vancomycin in neonates	Archives of Disease in Childhood - Fetal neonatal	Pediatrics	62	0	Neonates	PK PD	Original Article		0	1
India	Singh	14	Penetration of antibiotics through Staphylococcus aureus and Staphylococcus epidermidis biofilms	Journal of antimicrobial chemotherapy	Infectious Diseases	215	0	General/ adults and children	PK PD	Original Article		1	0
USA	Deresinski	17	Counterpoint: Vancomycin and Staphylococcus aureus - An antibiotic enters obsolescence	Clinical Infectious Diseases	Infectious Diseases	134	0	General/ adults and children	State of the art	Editorial		1	1
USA	Levine	26	Vancomycin: A history	Clinical Infectious Diseases	Infectious Diseases	408	0	General/ adults and children	State of the art	Editorial		1	1
USA	Moellering	22	Vancomycin: A 50-Year Reassessment	Clinical Infectious Diseases	Infectious Diseases	164	0	General/ adults and children	State of the art	Editorial		1	1
USA	Mohr	23	Point: Vancomycin is not obsolete for the treatment of infection caused by methicillin-resistant Staphylococcus aureus	Clinical Infectious Diseases	Infectious Diseases	130	0	General/ adults and children	State of the art	Editorial		1	0
USA	Patel	24	Vancomycin: We Can’t Get There From Here	Clinical Infectious Diseases	Infectious Diseases	146	0	General/ adults and children	State of the art	Editorial		1	1
USA	Stevens	21	The Role of Vancomycin in the Treatment Paradigm	Clinical Infectious Diseases	Infectious Diseases	112	0	General/ adults and children	State of the art	Editorial		1	1
Australia	Blaskovich	15	Developments in Glycopeptide Antibiotics	ACS Infectious Diseases	Infectious Diseases	53	0	General/ adults and children	State of the art	Guidelines and Reviews		1	1
Multicenter	Boyce	16	Meticillin-resistant Staphylococcus aureus	Lancet Infectious Diseases	Infectious Diseases	119	0	General/ adults and children	State of the art	Guidelines and Reviews		1	1
USA	Jarvis	19	Epidemiology, appropriateness, and cost of vancomycin use	Clinical Infectious Diseases	Infectious Diseases	44	0	General/ adults and children	State of the art	Guidelines and Reviews		1	1
USA	Jones	20	Microbiological features of vancomycin in the 21st century: Minimum inhibitory concentration creep, bactericidal/static activity, and applied breakpoints to predict clinical outcomes or detect resistant strains	Clinical Infectious Diseases	Infectious Diseases	186	0	General/ adults and children	State of the art	Guidelines and Reviews		1	1
USA	Tice	27	Practice guidelines for outpatient parenteral antimicrobial therapy	Clinical Infectious Diseases	Infectious Diseases	355	0	General/ adults and children	State of the art	Guidelines and Reviews		1	1
USA	Herigon	18	Antibiotic Management of Staphylococcus aureus Infections in US Children's Hospitals, 1999-2008	Pediatrics	Pediatrics	56	0	Children	State of the art	Original Article		1	1
USA	Rubin	25	Evaluation and treatment of neonates with suspected late-onset sepsis: A survey of neonatologists' practices	Pediatrics	Pediatrics	80	ICU setting	Neonates	State of the art	Original Article		1	1
Multicenter	Falagas	29	Heteroresistance: a concern of increasing clinical significance?	Clinical Microbiology and infection	Infectious Diseases	67	0	General/ adults and children	Vancomycin and antibiotic resistance	Editorial		1	1
USA	Fridkin	34	Vancomycin-intermediate and -resistant Staphylococcus aureus: What the infectious disease specialist needs to know	Clinical Infectious Diseases	Infectious Diseases	215	0	General/ adults and children	Vancomycin and antibiotic resistance	Editorial		1	1
France	Leclercq	43	Resistance to glycopeptides in enterococci	Clinical Infectious Diseases	Infectious Diseases	168	0	General/ adults and children	Vancomycin and antibiotic resistance	Editorial		1	1
France	Courvalin	28	Vancomycin resistance in gram-positive cocci	Clinical Infectious Diseases	Infectious Diseases	508	0	General/ adults and children	Vancomycin and antibiotic resistance	Guidelines and Reviews		1	1
USA	Donskey	38	The role of the intestinal tract as a reservoir and source for transmission of nosocomial pathogens	Clinical Infectious Diseases	Infectious Diseases	251	0	General/ adults and children	Vancomycin and antibiotic resistance	Guidelines and Reviews		1	1
USA	Liu	44	Clinical Practice Guidelines by the InfectiousDiseases Society of America for the Treatment of Methicillin-Resistant Staphylococcus aureus Infections in Adults and Children	Clinical Infectious Diseases	Infectious Diseases	1456	0	Children	Vancomycin and antibiotic resistance	Guidelines and Reviews		0	1
USA	Moellering	45	Vancomycin-resistant enterococci	Clinical Infectious Diseases	Infectious Diseases	134	0	General/ adults and children	Vancomycin and antibiotic resistance	Guidelines and Reviews		1	1
Multicenter	Molton	46	The Global Spread of Healthcare-Associated Multidrug-Resistant Bacteria: A Perspective From Asia	Clinical Infectious Diseases	Infectious Diseases	193	0	General/ adults and children	Vancomycin and antibiotic resistance	Guidelines and Reviews		1	1
USA	Rodvold	48	Methicillin-Resistant Staphylococcus aureus Therapy: Past, Present, and Future	Clinical Infectious Diseases	Infectious Diseases	183	0	General/ adults and children	Vancomycin and antibiotic resistance	Guidelines and Reviews		1	1
Multicenter	Rubinstein	49	Pneumonia caused by methicillin-resistant Staphylococcus aureus	Clinical Infectious Diseases	Infectious Diseases	226	0	General/ adults and children	Vancomycin and antibiotic resistance	Guidelines and Reviews		1	1
Muticenter	Stryjewski	50	Skin and soft-tissue infections caused by community-acquired methicillin-resistant Staphylococcus aureus	Clinical Infectious Diseases	Infectious Diseases	168	0	General/ adults and children	Vancomycin and antibiotic resistance	Guidelines and Reviews		1	1
Muticenter	Stryjewski	30	Methicillin-Resistant Staphylococcus aureus: An Evolving Pathogen	Clinical Infectious Diseases	Infectious Diseases	183	0	General/ adults and children	Vancomycin and antibiotic resistance	Guidelines and Reviews		1	1
USA	Talbot	52	Bad bugs need drugs: An update on the development pipeline from the Antimicrobial Availability Task Force of the Infectious Diseases Society of America	Clinical Infectious Diseases	Infectious Diseases	733	0	General/ adults and children	Vancomycin and antibiotic resistance	Guidelines and Reviews		1	1
USA	Zembower	54	The utility of aminoglycosides in an era of emerging drug resistance	INTERNATIONAL JOURNAL OF ANTIMICROBIAL AGENTS	Infectious Diseases	56	0	General/ adults and children	Vancomycin and antibiotic resistance	Guidelines and Reviews		0	1
Multicenter	Arthur	35	Mechanisms of glycopeptide resistance in enterococci	Journal of Infection	Infectious Diseases	88	0	General/ adults and children	Vancomycin and antibiotic resistance	Original Article		1	1
USA	Bizzarro, Matthew J.; Gallagher, Patrick G.	36	Antibiotic-resistant organisms in the neonatal intensive care unit	seminars in perinatology	Pediatrics	50	ICU setting	Neonates	Vancomycin and antibiotic resistance	Original Article		1	1
USA	Cosgrove	32	The relationship between antimicrobial resistance and patient outcomes: Mortality, length of hospital stay, and health care costs	Clinical Infectious Diseases	Infectious Diseases	650	0	General/ adults and children	Vancomycin and antibiotic resistance	Original Article		0	0
USA	Dietrich	37	Community-acquired methicillin-resistant Staphylococcus aureus in southern New England children	Pediatrics	Pediatrics	113	0	Children	Vancomycin and antibiotic resistance	Original Article		0	1
UK	French	39	Enterococci and vancomycin resistance	Clinical Infectious Diseases	Infectious Diseases	81	0	General/ adults and children	Vancomycin and antibiotic resistance	Original Article		1	1
USA	Gold	33	Vancomycin-resistant enterococci: Mechanisms and clinical observations	Clinical Infectious Diseases	Infectious Diseases	123	0	General/ adults and children	Vancomycin and antibiotic resistance	Original Article		1	1
USA	Healy	31	Emergence of new strains of methicillin-resistant Staphylococcus aureus in a neonatal intensive care unit	Clinical Infectious Diseases	Infectious Diseases	159	ICU setting	Neonates	Vancomycin and antibiotic resistance	Original Article		0	0
UK	Kalima	40	Lactobacillus rhamnosus infection in a child following bone marrow transplant	Journal of Infection	Infectious Diseases	39	0	Children	Vancomycin and antibiotic resistance	Original Article		1	1
USA	Kollef	41	Limitations of vancomycin in the management of resistant staphylococcal infections	Clinical Infectious Diseases	Infectious Diseases	102	0	General/ adults and children	Vancomycin and antibiotic resistance	Original Article		1	1
France	Leclercq	42	RESISTANCE OF ENTEROCOCCI TO AMINOGLYCOSIDES AND GLYCOPEPTIDES	Clinical Infectious Diseases	Infectious Diseases	94	0	General/ adults and children	Vancomycin and antibiotic resistance	Original Article		1	1
USA	Rehm	47	Staphylococcus aureus: Methicillin-Susceptible S. aureus to Methicillin-Resistant S. aureus and Vancomycin-Resistant S. aureus	Clinical Infectious Diseases	Infectious Diseases	50	0	General/ adults and children	Vancomycin and antibiotic resistance	Original Article		0	1
Multicenter	Tacconelli	51	Discovery, research, and development of new antibiotics: the WHO priority list of antibiotic-resistant bacteria and tuberculosis	Lancet Infectious Diseases	Infectious Diseases	915	0	General/ adults and children	Vancomycin and antibiotic resistance	Original Article		0	1
USA	Zaoutis	53	Risk Factors and Predictors for Candidemia in Pediatric Intensive Care Unit Patients: Implications for Prevention	Clinical Infectious Diseases	Infectious Diseases	118	ICU setting	Children	Vancomycin and antibiotic resistance	Original Article		1	1
USA	Moellering	60	MONITORING SERUM VANCOMYCIN LEVELS - CLIMBING THE MOUNTAIN BECAUSE IT IS THERE	Clinical Infectious Diseases	Infectious Diseases	94	0	General/ adults and children	Vancomycin and dosing strategies/intermittent vs continuous	Editorial		1	1
UK	Tobin	64	Vancomycin therapeutic drug monitoring: Is there a consensus view? The results of a UK National External Quality Assessment Scheme (UK NEQAS) for Antibiotic Assays questionnaire	Journal of antimicrobial chemotherapy	Infectious Diseases	51	0	General/ adults and children	Vancomycin and dosing strategies/intermittent vs continuous	Editorial		0	0
USA	Harskamp-van Ginkel, MW; Hill, KD; Becker, K; Testoni, D; Cohen-Wolkowiez, M; Gonzalez, D; Barrett, JS; Benjamin, DK; Siegel, DA; Banks, P; Watt, KM	57	Drug Dosing and Pharmacokinetics in Children With Obesity A Systematic Review	JAMA PEDIATRICS	Pediatrics	39	0	Children	Vancomycin and dosing strategies/intermittent vs continuous	Guidelines and Reviews		0	1
France	Leroux, Stephanie; Zhao, Wei; Betremieux, Pierre; et al.	59	Therapeutic guidelines for prescribing antibiotics in neonates should be evidence-based: a French national survey	Archives of Disease in Childhood	Pediatrics	42	0	Neonates	Vancomycin and dosing strategies/intermittent vs continuous	Guidelines and Reviews		0	0
USA	Rubin	63	Policy Statement-Cochlear Implants in Children: Surgical Site Infections and Prevention and Treatment of Acute Otitis Media and Meningitis	Pediatrics	Pediatrics	36	0	Children	Vancomycin and dosing strategies/intermittent vs continuous	Guidelines and Reviews		1	1
France	Zhao	65	Vancomycin continuous infusion in neonates: dosing optimisation and therapeutic drug monitoring	Archives of Disease in Childhood	Pediatrics	61	0	Neonates	Vancomycin and dosing strategies/intermittent vs continuous	Guidelines and Reviews		0	0
Multicenter	De Hoog	55	New dosing strategies for antibacterial agents in the neonate	seminars in fetal neonatal medicine	Pediatrics	64	0	Neonates	Vancomycin and dosing strategies/intermittent vs continuous	Original Article		1	1
USA	Downes	56	Dose optimisation of antibiotics in children: application of pharmacokinetics/pharmacodynamics in paediatrics	INTERNATIONAL JOURNAL OF ANTIMICROBIAL AGENTS	Infectious Diseases	30	0	Children	Vancomycin and dosing strategies/intermittent vs continuous	Original Article		1	1
Multicenter	Jacqz-Aigrain, Evelyne; Zhao, Wei; Sharland, Mike; et al.	58	Use of antibacterial agents in the neonate: 50 years of experience with vancomycin administration	seminars in fetal neonatal medicine	Pediatrics	38	0	Neonates	Vancomycin and dosing strategies/intermittent vs continuous	Original Article		0	1
France	Oudin	61	Vancomycin prescription in neonates and young infants: toward a simplified dosage	Archives of Disease in Childhood - Fetal neonatal	Pediatrics	36	0	Neonates	Vancomycin and dosing strategies/intermittent vs continuous	Original Article		0	1
France	Plan	62	Continuous-infusion vancomycin therapy for preterm neonates with suspected or documented Gram-positive infections: a new dosage schedule	Archives of Disease in Childhood - Fetal neonatal	Pediatrics	34	ICU setting	Neonates	Vancomycin and dosing strategies/intermittent vs continuous	Original Article		0	1
The Netherlands	De Hoog	67	Newborn hearing screening: Tobramycin and vancomycin are not risk factors for hearing loss	journal of pediatrics	Infectious Diseases	49	0	Neonates	Vancomycin and ototoxicity	Clinical trial		1	1
USA	Berg	66	Newborn hearing screening in the NICU: Profile of failed auditory brainstem response/passed otoacoustic emission	Pediatrics	Pediatrics	80	ICU setting	Neonates	Vancomycin and ototoxicity	Original Article		0	0
USA	Hammond	69	Systematic Review and Metaanalysis of Acute Kidney Injury Associated With Concomitant Vancomycin and Piperacillin/Tazobactam	Clinical Infectious Diseases	Infectious Diseases	85	0	General/ adults and children	Vancomycin and renal toxicity	Guidelines and Reviews		1	1
USA	Downes, KJ; Cowden, C; Laskin, BL; Huang, YS; Gong, W; Bryan, M; Fisher, BT; Goldstein, SL; Zaoutis, TE	68	Association of Acute Kidney Injury With Concomitant Vancomycin and Piperacillin/Tazobactam Treatment Among Hospitalized Children	JAMA PEDIATRICS	Pediatrics	34	0	Children	Vancomycin and renal toxicity	Original Article		1	1
USA	McKamy, Susan; Hernandez, Elvin; Jahng, Maximillian; et al.	70	Incidence and Risk Factors Influencing the Development of Vancomycin Nephrotoxicity in Children	journal of pediatrics	Pediatrics	99	0	Children	Vancomycin and renal toxicity	Original Article		0	0
UK	Narendra	71	Nephrocalcinosis in preterm babies	Archives of Disease in Childhood - Fetal neonatal	Pediatrics	37	0	Neonates	Vancomycin and renal toxicity	Original Article		1	1
France	Rhodin, Malin M.; Anderson, Brian J.; Peters, A. Michael; et al.	72	Human renal function maturation: a quantitative description using weight and postmenstrual age	Pediatric Nephrology	Pediatrics	254	0	Neonates	Vancomycin and renal toxicity	Original Article		0	1
Serbia	Stojanovic	73	Acute kidney injury in preterm infants admitted to a neonatal intensive care unit	Pediatric Nephrology	Pediatrics	31	ICU setting	Neonates	Vancomycin and renal toxicity	Original Article		0	0
Multicenter	Cometta	75	Vancomycin versus placebo for treating persistent fever in patients with neutropenic cancer receiving piperacillin-tazobactam monotherapy	Clinical Infectious Diseases	Infectious Diseases	95	0	General/ adults and children	Vancomycin for bloodstream/complicated infections	Clinical trial		1	1
USA	Garland	82	A vancomycin-heparin lock solution for prevention of nosocomial bloodstream infection in critically ill neonates with peripherally inserted central venous catheters: A prospective, randomized trial	Pediatrics	Pediatrics	83	ICU setting	Neonates	Vancomycin for bloodstream/complicated infections	Clinical trial		1	1
USA	Rackoff	89	A RANDOMIZED, CONTROLLED TRIAL OF THE EFFICACY OF A HEPARIN AND VANCOMYCIN SOLUTION IN PREVENTING CENTRAL VENOUS CATHETER INFECTIONS IN CHILDREN	journal of pediatrics	Pediatrics	71	0	Children	Vancomycin for bloodstream/complicated infections	Clinical trial		1	0
China	Siu	95	Double blind, randomised, placebo controlled study of oral vancomycin in prevention of necrotising enterocolitis in preterm, very low birthweight infants	Archives of Disease in Childhood - Fetal neonatal	Pediatrics	42	ICU setting	Neonates	Vancomycin for bloodstream/complicated infections	Clinical trial		1	1
The Netherlands	van Vliet	100	Chemotherapy Treatment in Pediatric Patients with Acute Myeloid Leukemia Receiving Antimicrobial Prophylaxis Leads to a Relative Increase of Colonization with Potentially Pathogenic Bacteria in the Gut	Clinical Infectious Diseases	Infectious Diseases	136	0	Children	Vancomycin for bloodstream/complicated infections	Clinical trial		1	1
USA	Weisman	101	A Randomized Study of a Monoclonal Antibody (Pagibaximab) to Prevent Staphylococcal Sepsis	Pediatrics	Pediatrics	68	0	General/ adults and children	Vancomycin for bloodstream/complicated infections	Clinical trial		1	1
USA	Van Hal	99	Is It Time to Replace Vancomycin in the Treatment of Methicillin-Resistant Staphylococcus aureus Infections?	Clinical Infectious Diseases	Infectious Diseases	69	0	General/ adults and children	Vancomycin for bloodstream/complicated infections	Editorial		1	1
USA	Boucher	74	Serious Infections Caused by Methicillin-Resistant Staphylococcus aureus	Clinical Infectious Diseases	Infectious Diseases	152	0	General/ adults and children	Vancomycin for bloodstream/complicated infections	Guidelines and Reviews		0	1
Multicenter	Falagas	81	Linezolid versus glycopeptide or β-lactam for treatment of Gram-positive bacterial infections: meta-analysis of randomised controlled trials	Lancet Infectious Diseases	Infectious Diseases	108	0	General/ adults and children	Vancomycin for bloodstream/complicated infections	Guidelines and Reviews		1	1
USA	Sadfar	90	Use of vancomycin-containing lock or flush solutions for prevention of bloodstream infection associated with central venous access devices: A meta-analysis of prospective, randomized trials	Clinical Infectious Diseases	Infectious Diseases	95	0	General/ adults and children	Vancomycin for bloodstream/complicated infections	Guidelines and Reviews		0	1
USA	Sejvar	92	Management of anthrax meningitis	Lancet Infectious Diseases	Infectious Diseases	34	0	General/ adults and children	Vancomycin for bloodstream/complicated infections	Guidelines and Reviews		1	1
USA	Shane	94	Neonatal sepsis: Progress towards improved outcomes	Journal of Infection	Infectious Diseases	135	ICU setting	Neonates	Vancomycin for bloodstream/complicated infections	Guidelines and Reviews		0	0
USA	Tunkel	97	2017 Infectious Diseases Society of America's Clinical Practice Guidelines for Healthcare-Associated Ventriculitis and Meningitis	Clinical Infectious Diseases	Infectious Diseases	178	0	General/ adults and children	Vancomycin for bloodstream/complicated infections	Guidelines and Reviews		1	1
USA	Creel, Amy M.; Durham, Spencer H.; Benner, Kim W.; et al.	76	Severe invasive community-associated methicillin-resistant Staphylococcus aureus infections in previously healthy children	pediatric critical care medicine	Pediatrics	31	0	Children	Vancomycin for bloodstream/complicated infections	Original Article		0	0
USA	Darouiche	77	VANCOMYCIN PENETRATION INTO BIOFILM COVERING INFECTED PROSTHESES AND EFFECT ON BACTERIA	Journal of infectious diseases	Infectious Diseases	151	0	General/ adults and children	Vancomycin for bloodstream/complicated infections	Original Article		1	1
USA	Davies, Yinka K.; Cox, Kathleen M.; Abdullah, Bisher A.; et al.	78	Long-term treatment of primary sclerosing cholangitis in children with oral vancomycin: An immunomodulating antibiotic	journal of pediatric gastroenterology and nutrition	Pediatrics	83	0	Children	Vancomycin for bloodstream/complicated infections	Original Article		0	1
UK	Denniston	79	Staphylococcus aureus bacteraemia in children and neonates: A 10 year retrospective review	Journal of Infection	Infectious Diseases	37	0	Children; neonates	Vancomycin for bloodstream/complicated infections	Original Article		0	1
Israel	Dubnov-Raz	80	Invasive Kingella kingae Infections in Children: Clinical and Laboratory Characteristics	Pediatrics	Pediatrics	52	0	Children	Vancomycin for bloodstream/complicated infections	Original Article		0	1
Japan	Hiramatsu	83	Methicillin-resistant Staphylococcus aureus clinical strain with reduced vancomycin susceptibility	Clinical Microbiology and infection	Infectious Diseases	1390	0	Children	Vancomycin for bloodstream/complicated infections	Original Article		1	1
USA	Kacica	84	PREVENTION OF GRAM-POSITIVE SEPSIS IN NEONATES WEIGHING LESS-THAN 1500 GRAMS	journal of pediatrics	Pediatrics	61	ICU setting	Neonates	Vancomycin for bloodstream/complicated infections	Original Article		0	1
USA	Karlowicz	85	Fulminant late-onset sepsis in a neonatal intensive care unit, 1988-1997, and the impact of avoiding empiric vancomycin therapy	Pediatrics	Pediatrics	129	ICU setting	Neonates	Vancomycin for bloodstream/complicated infections	Original Article		1	1
Israel	Makhoul	86	Review of 49 neonates with acquired fungal sepsis: Further characterization	Pediatrics	Pediatrics	89	ICU setting	Neonates	Vancomycin for bloodstream/complicated infections	Original Article		1	1
USA	Nichols	87	Optimal treatment of complicated skin and skin structure infections	Clinical Microbiology and infection	Infectious Diseases	74	0	General/ adults and children	Vancomycin for bloodstream/complicated infections	Original Article		1	1
USA	Pammi, Mohan; Liang, Rong; Hicks, John M.; et al.	88	Farnesol Decreases Biofilms of Staphylococcus epidermidis and Exhibits Synergy With Nafcillin and Vancomycin	Pediatric research	Pediatrics	36	0	Children	Vancomycin for bloodstream/complicated infections	Original Article		1	1
USA	Salzman	91	A PROSPECTIVE-STUDY OF THE CATHETER HUB AS THE PORTAL OF ENTRY FOR MICROORGANISMS CAUSING CATHETER-RELATED SEPSIS IN NEONATES	Journal of infectious diseases	Infectious Diseases	141	ICU setting	Neonates	Vancomycin for bloodstream/complicated infections	Original Article		1	1
USA	Seltz	93	Microbiology and Antibiotic Management of Orbital Cellulitis	Pediatrics	Pediatrics	46	0	General/ adults and children	Vancomycin for bloodstream/complicated infections	Original Article		1	1
USA	Spafford	96	PREVENTION OF CENTRAL VENOUS CATHETER-RELATED COAGULASE-NEGATIVE STAPHYLOCOCCAL SEPSIS IN NEONATES	journal of pediatrics	Pediatrics	88	ICU setting	Neonates	Vancomycin for bloodstream/complicated infections	Original Article		1	1
The Netherlands	van den Hoogen, Agnes; Gerards, Leo J.; Verboon-Maciolek, Malgorzata A.; et al.	98	Long-Term Trends in the Epidemiology of Neonatal Sepsis and Antibiotic Susceptibility of Causative Agents	Neonatology	Pediatrics	93	ICU setting	Neonates	Vancomycin for bloodstream/complicated infections	Original Article		0	0
USA	Wisplinghoff	102	Nosocomial Bloodstream Infections in US Hospitals: Analysis of 24,179 Cases from a Prospective Nationwide Surveillance Study	Clinical Infectious Diseases	Infectious Diseases	2796	0	General/ adults and children	Vancomycin for bloodstream/complicated infections	Original Article		1	1
Taiwan	Wong, KS; Lin, TY; Huang, YC; et al.	103	Clinical and radiographic spectrum of septic pulmonary embolism	Archives of Disease in Childhood	Pediatrics	45	0	General/ adults and children	Vancomycin for bloodstream/complicated infections	Original Article		1	1
USA	Youngster	113	Fecal Microbiota Transplant for Relapsing Clostridium difficile Infection Using a Frozen Inoculum From Unrelated Donors: A Randomized, Open-Label, Controlled Pilot Study	Clinical Infectious Diseases	Infectious Diseases	263	0	General/ adults and children	Vancomycin for C. diff infection	Clinical trial		1	0
USA	Bartlett	105	CLOSTRIDIUM-DIFFICILE - HISTORY OF ITS ROLE AS AN ENTERIC PATHOGEN AND THE CURRENT STATE OF KNOWLEDGE ABOUT THE ORGANISM	Clinical Infectious Diseases	Infectious Diseases	174	0	General/ adults and children	Vancomycin for C. diff infection	Guidelines and Reviews		1	1
USA	Cohen, Mitchell B.	106	Clostridium difficile Infections: Emerging Epidemiology and New Treatments	journal of pediatric gastroenterology and nutrition	Pediatrics	33	0	General/ adults and children	Vancomycin for C. diff infection	Guidelines and Reviews		1	1
Europe	Debast	107	European Society of Clinical Microbiology and Infectious Diseases: update of the treatment guidance document for Clostridium difficile infection	Clinical Microbiology and infection	Infectious Diseases	695	0	General/ adults and children	Vancomycin for C. diff infection	Guidelines and Reviews		0	1
USA	McDonald	108	Clinical Practice Guidelines for Clostridium difficile Infection in Adults and Children: 2017 Update by the Infectious Diseases Society of America (IDSA) and Society for Healthcare Epidemiology of America (SHEA)	Clinical Infectious Diseases	Infectious Diseases	875	0	Children	Vancomycin for C. diff infection	Guidelines and Reviews		1	1
USA	Schutze	112	Clostridium difficile Infection in Infants and Children	Pediatrics	Pediatrics	161	0	Children	Vancomycin for C. diff infection	Guidelines and Reviews		1	1
USA	El Feghaly, Rana E.; Stauber, Jennifer L.; Tarr, Phillip I.; et al.	104	Intestinal Inflammatory Biomarkers and Outcome in Pediatric Clostridium difficile Infections	journal of pediatrics	Pediatrics	34	0	Children	Vancomycin for C. diff infection	Original Article		0	1
USA	Mezoff, Ethan; Mann, Elizabeth A.; Hart, Kim Ward; et al.	109	Clostridium difficile Infection and Treatment in the Pediatric Inflammatory Bowel Disease Population	journal of pediatric gastroenterology and nutrition	Pediatrics	34	0	Children	Vancomycin for C. diff infection	Original Article		1	1
Canada	Pépin	110	Management and outcomes of a first recurrence of Clostridium difficile-associated disease in Quebec, Canada	Clinical Infectious Diseases	Infectious Diseases	186	0	General/ adults and children	Vancomycin for C. diff infection	Original Article		1	0
USA	Russell	111	Fecal Bacteriotherapy for Relapsing Clostridium difficile Infection in a Child: A Proposed Treatment Protocol	Pediatrics	Pediatrics	79	0	Children	Vancomycin for C. diff infection	Original Article		1	1
USA	Dellit	116	Infectious Diseases Society of America and the Society for Healthcare Epidemiology of America guidelines for developing an institutional program to enhance antimicrobial stewardship	Clinical Infectious Diseases	Infectious Diseases	1957	0	General/ adults and children	Vancomycin in antibiotic stewardship	Guidelines and Reviews		1	1
Canada	Blinova, Ekaterina; Lau, Elaine; Bitnun, Ari; et al.	114	Point Prevalence Survey of Antimicrobial Utilization in the Cardiac and Pediatric Critical Care Unit	pediatric critical care medicine	Pediatrics	33	ICU setting	Children	Vancomycin in antibiotic stewardship	Original Article		0	0
USA	Clark	115	Reported medication use in the neonatal intensive care unit: Data from a large national data set	Pediatrics	Pediatrics	238	ICU setting	Neonates	Vancomycin in antibiotic stewardship	Original Article		0	1
USA	Hersh	117	Antimicrobial Stewardship Programs in Freestanding Children's Hospitals	Pediatrics	Pediatrics	63	0	Children	Vancomycin in antibiotic stewardship	Original Article		1	1
USA	Tenover	118	The rationale for revising the Clinical and Laboratory Standards Institute vancomycin minimal inhibitory concentration interpretive criteria for Staphylococcus aureus	Clinical Infectious Diseases	Infectious Diseases	307	0	General/ adults and children	Vancomycin MIC interpretative criteria	Guidelines and Reviews		1	1
Australia and New Zealand	Van Hal	119	The Clinical Significance of Vancomycin Minimum Inhibitory Concentration in Staphylococcus aureus Infections: A Systematic Review and Meta-analysis	Clinical Infectious Diseases	Infectious Diseases	339	0	General/ adults and children	Vancomycin MIC interpretative criteria	Guidelines and Reviews		1	1
