# Supplementary material for: Vancomycin Use in Children and Neonates across Three Decades: A Bibliometric Analysis of the Top-Cited Articles
Source: Pathogens. 2021 Oct 18;10(10):1343. doi: 10.3390/pathogens10101343 (PMC8537673; doi:10.3390/pathogens10101343)
Supplement: Supplementary file 1 [file pathogens-10-01343-s001.zip › Supplementary material/Supplementary 2 - First quartile Infectious Diseases ranked journals list.xlsx]

## Sheet: DJR_3665
Journal Data Filtered By: Selected JCR Year: 2019 Selected Editions: SCIE,SSCI Selected Categories: 'INFECTIOUS DISEASES' Selected Quartiles: 'Q1' Selected Category Scheme: WoS
Rank	Full Journal Title	Total Cites		Journal Impact Factor	Eigenfactor Score
1	LANCET INFECTIOUS DISEASES	25,163		24.446	0.077630
2	Lancet HIV	3,301		14.813	0.018120
3	CLINICAL INFECTIOUS DISEASES	66,656		8.313	0.123950
4	CLINICAL MICROBIOLOGY AND INFECTION	19,393		7.117	0.038060
5	JOURNAL OF TRAVEL MEDICINE	2,659		7.089	0.006370
6	Eurosurveillance	8,874		6.454	0.024990
7	EMERGING INFECTIOUS DISEASES	30,705		6.259	0.056000
8	Journal of the International AIDS Society	4,956		5.553	0.018250
9	Virulence	4,334		5.542	0.009410
10	JOURNAL OF ANTIMICROBIAL CHEMOTHERAPY	32,470		5.439	0.048900
11	JOURNAL OF INFECTIOUS DISEASES	45,480		5.022	0.074440
12	JOURNAL OF INFECTION	7,320		4.842	0.014010
13	INTERNATIONAL JOURNAL OF HYGIENE AND ENVIRONMENTAL HEALTH	5,503		4.801	0.008380
14	One Health	351		4.694	0.001310
15	INTERNATIONAL JOURNAL OF ANTIMICROBIAL AGENTS	12,403		4.621	0.017910
16	ACS Infectious Diseases	2,184		4.614	0.007720
17	Travel Medicine and Infectious Disease	1,783		4.589	0.004340
18	CURRENT OPINION IN INFECTIOUS DISEASES	3,831		4.577	0.006570
19	AIDS	18,786		4.534	0.036990
20	Current HIV/AIDS Reports	1,751		4.348	0.005020
21	Infectious Diseases and Therapy	690		4.307	0.002950
22	Transboundary and Emerging Diseases	4,477		4.188	0.009860
23	Antibiotics-Basel	1,357		3.893	0.003490
Copyright © 2021 Clarivate
By exporting the selected data, you agree to the data usage policy set forth in the Terms of Use
