# Supplementary material for: Vancomycin Use in Children and Neonates across Three Decades: A Bibliometric Analysis of the Top-Cited Articles
Source: Pathogens. 2021 Oct 18;10(10):1343. doi: 10.3390/pathogens10101343 (PMC8537673; doi:10.3390/pathogens10101343)
Supplement: Supplementary file 1 [file pathogens-10-01343-s001.zip › Supplementary material/Supplementary 3 - First quartile Pediatrics ranked journals list.xlsx]

## Sheet: DJR_918
Journal Data Filtered By: Selected JCR Year: 2019 Selected Editions: SCIE,SSCI Selected Categories: 'PEDIATRICS' Selected Quartiles: 'Q1' Selected Category Scheme: WoS
Rank	Full Journal Title	Total Cites		Journal Impact Factor	Eigenfactor Score
1	JAMA Pediatrics	9,795		13.946	0.045130
2	Lancet Child & Adolescent Health	979		8.543	0.004850
3	JOURNAL OF THE AMERICAN ACADEMY OF CHILD AND ADOLESCENT PSYCHIATRY	19,831		6.936	0.017870
4	Archives of Disease in Childhood-Fetal and Neonatal Edition	4,868		5.436	0.009840
5	PEDIATRICS	79,434		5.359	0.096910
6	PEDIATRIC ALLERGY AND IMMUNOLOGY	4,456		4.699	0.005930
7	DEVELOPMENTAL MEDICINE AND CHILD NEUROLOGY	13,007		4.406	0.012750
8	JOURNAL OF ADOLESCENT HEALTH	16,287		3.945	0.026410
9	EUROPEAN CHILD & ADOLESCENT PSYCHIATRY	5,422		3.941	0.009460
10	JOURNAL OF PEDIATRICS	31,902		3.700	0.041930
11	Seminars in Fetal & Neonatal Medicine	2,583		3.540	0.004780
12	CLINICS IN PERINATOLOGY	2,557		3.519	0.003710
13	Pediatric Obesity	2,306		3.429	0.005900
14	SEMINARS IN PERINATOLOGY	3,400		3.231	0.005420
15	PEDIATRIC DIABETES	4,017		3.052	0.009180
16	ARCHIVES OF DISEASE IN CHILDHOOD	16,291		3.041	0.013600
17	JOURNAL OF PEDIATRIC GASTROENTEROLOGY AND NUTRITION	12,405		2.937	0.016760
18	PAEDIATRIC AND PERINATAL EPIDEMIOLOGY	3,398		2.917	0.004690
19	PEDIATRIC NEUROLOGY	5,578		2.890	0.008470
20	Pediatric Critical Care Medicine	6,573		2.854	0.011430
21	Academic Pediatrics	2,947		2.810	0.009580
22	Seminars in Pediatric Surgery	1,805		2.807	0.003030
23	Maternal and Child Nutrition	3,382		2.789	0.007810
24	Childhood Obesity	1,383		2.756	0.003920
25	PEDIATRIC RESEARCH	13,816		2.747	0.013420
26	Neonatology	2,856		2.742	0.005390
27	Paediatric Respiratory Reviews	1,714		2.716	0.002700
28	BIRTH-ISSUES IN PERINATAL CARE	2,440		2.705	0.002500
29	PEDIATRIC NEPHROLOGY	9,325		2.676	0.009860
30	Frontiers in Pediatrics	2,922		2.634	0.009380
31	Pediatric Rheumatology	1,385		2.595	0.003850
32	International Breastfeeding Journal	1,079		2.545	0.001760
